# Supplementary material for: Plant Bioactive Constituents and Their Potential Benefits in HPV-Positive Oropharyngeal Squamous Cell Carcinoma—A Narrative Review
Source: Curr Issues Mol Biol. 2026 Jun 16;48(6):626. doi: 10.3390/cimb48060626 (PMC13297950; doi:10.3390/cimb48060626)
Supplement: Supplementary file 1 [file cimb-48-00626-s001.zip]

Archive with 1 entries (1 files):
- cimb-4347313-supplementary.pdf
